# Supplementary material for: Impact of putatively beneficial genomic loci on gene expression in little brown bats (Myotis lucifugus, Le Conte, 1831) affected by white‐nose syndrome
Source: Evol Appl. 2024 Sep 19;17(9):e13748. doi: 10.1111/eva.13748 (PMC11413065; doi:10.1111/eva.13748)
Supplement: Supplementary file 1 — Appendix S1. [file EVA-17-e13748-s001.zip]

Archive with 5 entries (5 files):
- Captions_S4S5.docx
- eva13748-sup-0001-FigureS1.docx
- eva13748-sup-0002-TablesS1-S3.docx
- eva13748-sup-0003-TableS4.xlsx
- eva13748-sup-0004-TableS5.xlsx
