# Supplementary material for: Impact of putatively beneficial genomic loci on gene expression in little brown bats (Myotis lucifugus, Le Conte, 1831) affected by white‐nose syndrome
Source: Evol Appl. 2024 Sep 19;17(9):e13748. doi: 10.1111/eva.13748 (PMC11413065; doi:10.1111/eva.13748)
Supplement: Supplementary file 1 — Appendix S1. [file EVA-17-e13748-s001.zip › eva13748-sup-0003-TableS4.xlsx]

## Sheet: Sheet1
Analysis	SNP	MA homozygote	reg	gene	Up or down with selective allele	F-test	p-value	FDR	genename	gene card function
All Sample	G13	5	tran	ENSMLUG00000028281	down	32.847	4.02841e-12	1.4757e-06	elongin-C pseudogene	function unknown
All Sample	G47	5	tran	ENSMLUG00000012231	down	28.6213	6.64234e-11	1.21662e-05	CORO1C	cell cycle progression, cytoskeleton, apoptosis, gene regulation
All Sample	G47	5	tran	ENSMLUG00000000535	down	23.7907	1.9343e-09	0.000141716	unknown	unknown
All Sample	G55	6	tran	ENSMLUG00000015593	down	23.9361	1.74283e-09	0.000141716	POLR3K	RNA-polymerase III subunit, innate immune system, key role in sensing and limiting infection by intracellular bacteria and DNA viruses, induction of type-1 interferon and NF-kappab via RIG pathway
All Sample	G56	6	tran	ENSMLUG00000015593	down	23.9361	1.74283e-09	0.000141716	POLR3K	RNA-polymerase III subunit, innate immune system, key role in sensing and limiting infection by intracellular bacteria and DNA viruses, induction of type-1 interferon and NF-kappab via RIG pathway
All Sample	G49	9	tran	ENSMLUG00000014945	down	21.7656	8.42368e-09	0.000514299	UBE2E3	targeting proteins or degradation, parkinsons disease, Class I MHC mediated antigen processing and presentation
All Sample	G64	5	tran	ENSMLUG00000009606	down	21.3957	1.1064e-08	0.000579002	BRAT1	cellular response to DNA damage, response to radiation, cell cycle
All Sample	G47	5	tran	ENSMLUG00000016416	down	19.2056	5.70311e-08	0.00261148	RCE1	membrane protein, metalloproteinase, Dubiquitination
All Sample	G64	5	tran	ENSMLUG00000010445	down	18.8415	7.52335e-08	0.0030622	LRWD1	cell cycle progression, methylation
All Sample	G14	12	tran	ENSMLUG00000013365	up	17.6384	1.89618e-07	0.00694617	CDC42	cell cycle, phagocytic cup formation, cell migration
All Sample	G05	13	tran	ENSMLUG00000010029	up	17.3965	2.28752e-07	0.00761795	PGAP6	enable phospholipase activity, membrane protein
All Sample	G13	5	tran	ENSMLUG00000024412	down	17.2443	2.57481e-07	0.00786014	RING1	gene regulation, parkinsons, PIP3 Akt signaling
All Sample	G13	5	tran	ENSMLUG00000003007	down	16.9027	3.36099e-07	0.00947086	TUBGCP3	cell cycle
All Sample	G50	24	tran	ENSMLUG00000017693	down	16.5354	4.48165e-07	0.0117267	ENPP4	blood coagulation, innate immune system, platelet aggregation
All Sample	G64	5	tran	ENSMLUG00000023914	down	15.9233	7.26192e-07	0.0177348	unknown	unknown
All Sample	G29	12	tran	ENSMLUG00000016422	up	15.4649	1.04498e-06	0.0239251	UTP6	rRNA regulation, snoRNA regulation
All Sample	G13	5	tran	ENSMLUG00000002181	down	14.9206	1.61455e-06	0.0255414	NDEL1	cell cycle
All Sample	G14	12	tran	ENSMLUG00000004920	up	14.8252	1.74309e-06	0.0255414	TIGAR	dna damage, gene expression, protect cells from metabolic or oxidative stress induced cell death,
All Sample	G64	5	tran	ENSMLUG00000010261	down	15.1793	1.31246e-06	0.0255414	PSAT1	amino-transferase, maybe schizophrenia, 1-carbon metabolism
All Sample	G64	5	tran	ENSMLUG00000018328	down	14.8863	1.65961e-06	0.0255414	unknown	unknown
All Sample	G64	5	tran	ENSMLUG00000003163	down	14.8651	1.68804e-06	0.0255414	DDX47	mRNA splicing, cell cycle, apoptosis
All Sample	G42	14	tran	ENSMLUG00000002169	down	15.014	1.49806e-06	0.0255414	mediator of RNA polymerase II transcription subunit 4 pseudogene	unknown
All Sample	G51	6	tran	ENSMLUG00000004324	down	15.0561	1.44838e-06	0.0255414	GRAM domain-containing protein 1C-like	cholesterol metabolism, responds to lipid levels
All Sample	G51	6	tran	ENSMLUG00000004472	up	14.9302	1.60215e-06	0.0255414	EIF6	translation initiation factor, translational control downstream insulin/glucagon control, in tissues responsive to insulin regulates fatty acid synthesis and glycolysis, cell cycle, global translation of pre-B cells, platelet formation
All Sample	G06	15	tran	ENSMLUG00000016868	down	14.8876	1.65793e-06	0.0255414	unknown	unknown
All Sample	G62	17	tran	ENSMLUG00000001604	down	14.7208	1.89563e-06	0.0267083	WHAMM	vesicle transport, Signaling by Rho-GTPases
All Sample	G17	9	tran	ENSMLUG00000004248	down	14.6234	2.05016e-06	0.0267489	SEC61A1	Antigen processing-cross presentation, Class I MHC mediated antigen processing and presentation, protein processing
All Sample	G64	5	tran	ENSMLUG00000027107	down	14.5412	2.19059e-06	0.0267489	unknown	unknown
All Sample	G44	8	tran	ENSMLUG00000003703	down	14.5831	2.11783e-06	0.0267489	AP3M1	vesicle transport, lysosomes
All Sample	G47	5	tran	ENSMLUG00000003920	down	14.649	2.00832e-06	0.0267489	RETSAT	metabolism of water-soluble vitamins and cofactors
All Sample	G47	5	tran	ENSMLUG00000011145	down	14.3373	2.58267e-06	0.0305192	SLA	cell differentiation, innate immune response, cell signaling, cytokine signaling in immune system, negatively regulates T-cell receptor signaling, inhibits t-cell antigen-receptor induced activation of nuclear factors
All Sample	G49	9	cis	ENSMLUG00000012135	up	7823.46	0.000127804	0.0319511	THOC5	moncyte differentiation, dna damage checkpoint, viral mRNA export from host nucleus, mRNA splicing processing transcription and export
All Sample	G13	5	tran	ENSMLUG00000016260	down	14.0911	3.15224e-06	0.0360857	HIKESHI	heat shock, cellular response to stimuli, cellular response to heat stress
All Sample	G49	9	tran	ENSMLUG00000017529	down	13.9898	3.42239e-06	0.037991	ARVCF	cell junction and communication
All Sample	G18	19	tran	ENSMLUG00000008493	down	13.8132	3.95096e-06	0.0380877	GFUS	metabolism of proteins
All Sample	G44	8	tran	ENSMLUG00000006690	down	13.8981	3.68726e-06	0.0380877	CD2BP2	Antigen recognition, T-cell activation, processing and splicing of mRNA
All Sample	G47	5	tran	ENSMLUG00000028709	down	13.8201	3.92902e-06	0.0380877	serum amyloid A-2 protein-like	major acute phase protein, produced in response to inflammation and tissue injury, HDL metabolism, cholesterol homeostasis, chronic inflammatory diseases, antimicrobialactivity
All Sample	G51	6	tran	ENSMLUG00000003513	down	13.8578	3.81008e-06	0.0380877	EIF2AK2	innate immune response against DNA and RNA viruses, Infectious disease, host-pathogen interaction of human corona viruses, interferon induction,integrated stress response, signal transduction, apoptosis, NF-kappab signaling, insulin signaling, proinflamatory cytokines
All Sample	G06	15	tran	ENSMLUG00000001822	down	13.9143	3.63909e-06	0.0380877	DIAPH1	Signaling by Rho-GTPases, cytoskeleton
All Sample	G47	5	tran	ENSMLUG00000001992	down	13.7777	4.06677e-06	0.0381988	unknown	unknown
All Sample	G15	13	tran	ENSMLUG00000003815	up	13.7362	4.20663e-06	0.0384258	ABHD4	metabolic process, lipid homeostasis
All Sample	G47	5	tran	ENSMLUG00000017458	down	13.7091	4.30072e-06	0.0384258	RET	signaling, differentiation, survival, transcription, RAF/MAP kinase cascade, signaling in brainstem related to inhibition of food intake.
All Sample	G52	18	tran	ENSMLUG00000015059	down	13.6497	4.51415e-06	0.0393724	unknown	unknown
All Sample	G55	6	tran	ENSMLUG00000007066	down	13.5084	5.06648e-06	0.0421812	MVB12A	signaling, viral budding, virus maturation, HIV, vesicle trafficking,
All Sample	G56	6	tran	ENSMLUG00000007066	down	13.5084	5.06648e-06	0.0421812	MVB12A	signaling, viral budding, virus maturation, HIV, vesicle trafficking,
All Sample	G03	13	tran	ENSMLUG00000030511	down	13.4457	5.33285e-06	0.0434122	HELLS	transcription, replication, repair, recombination, leukemogenesis, immunodeficiency diseases, Glucocorticoid regulation
All Sample	G13	5	tran	ENSMLUG00000009622	down	13.3677	5.68461e-06	0.0452698	AK4	metabolism of nucleotides, protective role in cell response to oxidative stress
Post	G46	3	tran	ENSMLUG00000009606	down	51.9591	1.41983e-15	5.15447e-10	BRAT1	cellular response to DNA damage, response to radiation, cell cycle
Post	G06	8	tran	ENSMLUG00000016868	down	33.788	1.38488e-11	2.51379e-06	unknown	unknown
Post	G51	4	tran	ENSMLUG00000024022	down	25.6619	1.73811e-09	0.000210331	CHCHD1	rna binding, mitochondrial translation, metabolism of proteins
Post	G51	4	tran	ENSMLUG00000015940	down	25.1836	2.35056e-09	0.000213334	PER3	core component of circadian rhythm, melatonin metabolism, sleep disorders, important regulator of metabolism, body temperature, endocrine, immune, and cardiovascular systems. Known to be expressed in suprachiasmatic nucleus
Post	G13	5	tran	ENSMLUG00000028281	down	22.1343	1.69469e-08	0.00123046	elongin-C pseudogene	function unknown
Post	G05	9	tran	ENSMLUG00000010029	up	21.2175	3.12483e-08	0.0012883	PGAP6	enable phospholipase activity, membrane protein
Post	G46	3	tran	ENSMLUG00000003163	down	21.5685	2.4697e-08	0.0012883	DDX47	mRNA splicing, cell cycle, apoptosis
Post	G46	3	tran	ENSMLUG00000023914	down	21.185	3.19384e-08	0.0012883	unknown	unknown
Post	G51	4	tran	ENSMLUG00000014640	down	21.3767	2.80824e-08	0.0012883	unknown	unknown
Post	G58	7	tran	ENSMLUG00000000498	down	20.9653	3.70331e-08	0.00134443	unknown	unknown
Post	G47	4	tran	ENSMLUG00000008958	down	20.5016	5.06952e-08	0.0016731	SRP54	GTPase activity, metabolism of proteins, peptide chain elongation
Post	G42	9	tran	ENSMLUG00000024578	down	20.0978	6.67653e-08	0.00190964	unknown	unknown
Post	G47	4	tran	ENSMLUG00000009778	down	20.0628	6.83829e-08	0.00190964	SCN7A	sodium channel protein, neruonal development
Post	G14	9	tran	ENSMLUG00000004920	up	18.0402	2.79176e-07	0.00683118	TIGAR	dna damage, gene expression, protect cells from metabolic or oxidative stress induced cell death,
Post	G50	14	tran	ENSMLUG00000017693	down	18.0247	2.82254e-07	0.00683118	ENPP4	blood coagulation, innate immune system, platelet aggregation
Post	G55	4	tran	ENSMLUG00000015663	down	17.187	5.12412e-07	0.0109425	unknown	unknown
Post	G56	4	tran	ENSMLUG00000015663	down	17.187	5.12412e-07	0.0109425	unknown	unknown
Post	G42	9	tran	ENSMLUG00000007111	down	17.0588	5.61801e-07	0.0113307	unknown	unknown
Post	G13	5	tran	ENSMLUG00000013954	down	16.897	6.31138e-07	0.0120592	DNMT3L	methylation, transcription repression
Post	G47	4	tran	ENSMLUG00000009062	down	16.7997	6.76975e-07	0.0122882	unknown	unknown
Post	G13	5	tran	ENSMLUG00000016260	down	16.4762	8.55454e-07	0.0143455	HIKESHI	heat shock, cellular response to stimuli, cellular response to heat stress
Post	G15	8	tran	ENSMLUG00000030510	up	16.454	8.69343e-07	0.0143455	SNORA20	unknown
Post	G47	4	tran	ENSMLUG00000008515	down	16.2813	9.85581e-07	0.0149452	MRPL3	mitochondrial protein, translation, metabolism of proteins
Post	G47	4	tran	ENSMLUG00000016416	down	16.2779	9.88021e-07	0.0149452	RCE1	membrane protein, metalloproteinase, Dubiquitination
Post	G06	8	tran	ENSMLUG00000012954	down	16.2057	1.04134e-06	0.0151217	BRPF1	transcriptional regulation, chromatin organization
Post	G03	7	tran	ENSMLUG00000021108	down	16.1064	1.11956e-06	0.0156323	unknown	unknown
Post	G51	4	tran	ENSMLUG00000003379	down	15.859	1.34153e-06	0.0180378	VCPKMT	ATPase activity, metabolism of proteins, protein methylation
Post	G06	8	tran	ENSMLUG00000017535	down	15.7791	1.42252e-06	0.0184437	RANBP1	Ras-related, cell cycle, HIV life cycle, infectious disease
Post	G51	4	tran	ENSMLUG00000022209	down	15.7158	1.49023e-06	0.0186553	PEDS1	ether lipid biosynthesis, anitoxidative and signaling mechanisms
Post	G51	4	tran	ENSMLUG00000008776	down	15.4414	1.82391e-06	0.0220713	EXOSC2	rna binding, cell growth, rRNA processing
Post	G06	8	tran	ENSMLUG00000003686	down	15.3482	1.95383e-06	0.0228808	GFPT1	unfolded protein response, N-glycan biosynthesis, regulates expression of circadian clock genes, metabolic fluctuations
Post	G58	7	tran	ENSMLUG00000002171	down	15.2929	2.03536e-06	0.0230907	CGN	bicellular tight junction assembly, epithelial cell morphogenesis, cytoskeleton, immune cell transport, TGFB signaling
Post	G02	13	tran	ENSMLUG00000026472	up	15.063	2.41363e-06	0.0234136	GNG11	membrane protein, cell signaling, anit-inflammatory cytokine production, Thromboxane signaling,
Post	G42	9	tran	ENSMLUG00000001674	down	14.9771	2.57272e-06	0.0234136	HMMR	cell motility, may regulate adipogenesis, glycosaminoglycan metabolism
Post	G47	4	tran	ENSMLUG00000008096	down	14.9889	2.55024e-06	0.0234136	XDH	oxidase, metabolism of nucleotides
Post	G51	4	tran	ENSMLUG00000008944	down	15.1119	2.32761e-06	0.0234136	BCORL1	transcriptional repressor
Post	G53	11	tran	ENSMLUG00000026058	down	15.227	2.13721e-06	0.0234136	DMD	cytoskeleton, extra-cellular matrix
Post	G58	7	tran	ENSMLUG00000010618	down	15.1452	2.27077e-06	0.0234136	HBS1L	erythrocyte, platelet, and moncyte counts, sickle cell disease, mRNA processing and decay
Post	G58	7	tran	ENSMLUG00000011186	down	15.1151	2.32211e-06	0.0234136	SULF1	anti-sulfatase activity, apoptosis, represses cell proliferation, interacts with heparin
Post	G61	11	tran	ENSMLUG00000005737	up	14.9734	2.57977e-06	0.0234136	unknown	unknown
Post	G10	9	tran	ENSMLUG00000013760	up	14.5148	3.63353e-06	0.0295791	COPS2	transcription corepressor activity, signaling by Rho GTPases, development
Post	G14	9	tran	ENSMLUG00000001129	up	14.5985	3.41274e-06	0.0295791	RNF2	transcriptional repression, PIP3 activates AKT signaling, development, B and T lymphocytes
Post	G47	4	tran	ENSMLUG00000005428	down	14.5892	3.43665e-06	0.0295791	SGSM3	GTPase, ectoderm differentiation
Post	G51	4	tran	ENSMLUG00000014088	down	14.5525	3.53247e-06	0.0295791	RFC3	DNA replication
Post	G55	4	tran	ENSMLUG00000000674	down	14.4735	3.74797e-06	0.0295791	SOCS1	repression of cytokine signaling, negative regulator of type I and type II interferon signaling, inhibits JAK/STAT signaling pathway, auto immune and autoinflammatory diseases, Class I MHC mediated antigen processing and presentation
Post	G56	4	tran	ENSMLUG00000000674	down	14.4735	3.74797e-06	0.0295791	SOCS1	repression of cytokine signaling, negative regulator of type I and type II interferon signaling, inhibits JAK/STAT signaling pathway, auto immune and autoinflammatory diseases, Class I MHC mediated antigen processing and presentation
Post	G58	7	tran	ENSMLUG00000013499	down	14.3847	4.00658e-06	0.0309473	unknown	unknown
Post	G05	9	tran	ENSMLUG00000012723	up	14.327	4.18408e-06	0.0316451	RNASEH2A	involved in removal of okazaki fragments during cell cycle, pathways of nucleic acid metabolism and innate immune sensing
Post	G05	9	tran	ENSMLUG00000009195	up	14.1584	4.75068e-06	0.0319381	OTUD5	suppress the type I interferon dependent innate immune system, DDX58/IFIH1-mediated induction of interferon-alpha/beta, metabolism of proteins
Post	G06	8	tran	ENSMLUG00000008416	down	14.1697	4.71056e-06	0.0319381	MRPS31	mitochondrial translation, metabolism of proteins, unknown relationship to type I diabetes
Post	G10	9	tran	ENSMLUG00000007678	up	14.2825	4.32641e-06	0.0319381	MED21	highly involved in all RNA-polymerase II dependent transcription activity, metabolism
Post	G10	9	tran	ENSMLUG00000016329	up	14.1787	4.6786e-06	0.0319381	GTF2H1	involved in general transcription, thyroid hormone binding, DNA repair
Post	G42	9	tran	ENSMLUG00000010862	down	14.1856	4.65413e-06	0.0319381	ADGRE3	innate immune system, GPCR downstream signalling, myeloid-myeloid interactions in immune and inflammatory responses
Post	G49	7	tran	ENSMLUG00000017529	down	14.2282	4.5073e-06	0.0319381	ARVCF	cell junction and communication
Post	G47	4	tran	ENSMLUG00000011145	down	14.1028	4.95448e-06	0.0327027	SLA	cell differentiation, innate immune response, cell signaling, cytokine signaling in immune system, negatively regulates T-cell receptor signaling, inhibits t-cell antigen-receptor induced activation of nuclear factors
Post	G14	9	tran	ENSMLUG00000025079	up	13.9421	5.59439e-06	0.0362671	GPT	metabolism of glucose and amino acids, alanine biosynthesis/degradation, metabolism,
Post	G51	4	tran	ENSMLUG00000013074	down	13.8366	6.06039e-06	0.0385987	ZMAT3	nucleic acid binding, miRNA regulation of p53
Post	G06	8	tran	ENSMLUG00000012963	down	13.7191	6.62592e-06	0.0414613	ZNF652	transcriptional repressor
Post	G17	9	tran	ENSMLUG00000016085	down	13.6013	7.24721e-06	0.0414613	ZNF207	enables microtubule binding during cell cycle, located in kinetochore
Post	G29	7	tran	ENSMLUG00000010410	up	13.5886	7.3176e-06	0.0414613	RHBDL1	epidermal growth factor, calcium ion binding
Post	G49	7	tran	ENSMLUG00000029111	down	13.5809	7.36101e-06	0.0414613	RPAP3	RNA polymerase associated protein, transcriptional regulation, apoptosis
Post	G49	7	tran	ENSMLUG00000014945	down	13.5698	7.4235e-06	0.0414613	UBE2E3	targeting proteins or degradation, parkinsons disease, Class I MHC mediated antigen processing and presentation
Post	G50	14	tran	ENSMLUG00000004356	down	13.6293	7.0946e-06	0.0414613	GXYLT1	epidermal growth factor, genotoxicity pathway
Post	G51	4	tran	ENSMLUG00000005929	down	13.6592	6.93499e-06	0.0414613	PIGT	glycosylphosphatidylinositol (GPI) anchor biosynthesis, red blood cells, metabolism of proteins
Post	G51	4	tran	ENSMLUG00000028878	down	13.6124	7.18636e-06	0.0414613	unknown	unknown
Post	G13	5	tran	ENSMLUG00000001742	down	13.4957	7.8552e-06	0.042171	PARG	base excision repair, packaging of telomere ends, replicative stress, DNA damage
Post	G55	4	tran	ENSMLUG00000004409	down	13.4884	7.89906e-06	0.042171	RBAK	transcriptional repressor, may repress E2F1
Post	G56	4	tran	ENSMLUG00000004409	down	13.4884	7.89906e-06	0.042171	RBAK	transcriptional repressor, may repress E2F1
Post	G02	13	tran	ENSMLUG00000019177	up	13.465	8.04154e-06	0.0423094	SNORD18	small nucleolar RNA
Post	G51	4	tran	ENSMLUG00000006104	down	13.4327	8.24225e-06	0.042746	GET4	translation, protein folding, protein degradation, protein transport
Post	G14	9	tran	ENSMLUG00000013365	up	13.3741	8.61954e-06	0.0440731	CDC42	cell cycle, phagocytic cup formation, cell migration
Post	G55	4	tran	ENSMLUG00000015593	down	13.317	9.00507e-06	0.0441777	POLR3K	RNA-polymerase III subunit, innate immune system, key role in sensing and limiting infection by intracellular bacteria and DNA viruses, induction of type-1 interferon and NF-kappab via RIG pathway
Post	G56	4	tran	ENSMLUG00000015593	down	13.317	9.00507e-06	0.0441777	POLR3K	RNA-polymerase III subunit, innate immune system, key role in sensing and limiting infection by intracellular bacteria and DNA viruses, induction of type-1 interferon and NF-kappab via RIG pathway
Post	G58	7	tran	ENSMLUG00000022556	down	13.3275	8.93291e-06	0.0441777	SVBP	cell cycle, metabolism of proteins
Post	G58	7	tran	ENSMLUG00000023095	down	13.2822	9.24792e-06	0.0447641	unknown	unknown
Post	G13	5	tran	ENSMLUG00000003007	down	13.2217	9.68674e-06	0.0462713	TUBGCP3	cell cycle
Post	G51	4	tran	ENSMLUG00000001609	down	13.1728	1.00577e-05	0.0474193	TBC1D7	vesicle mediated transport, Rab regulation of trafficking, cell growth
