# Supplementary material for: Impact of putatively beneficial genomic loci on gene expression in little brown bats (Myotis lucifugus, Le Conte, 1831) affected by white‐nose syndrome
Source: Evol Appl. 2024 Sep 19;17(9):e13748. doi: 10.1111/eva.13748 (PMC11413065; doi:10.1111/eva.13748)
Supplement: Supplementary file 1 — Appendix S1. [file EVA-17-e13748-s001.zip › eva13748-sup-0004-TableS5.xlsx]

## Sheet: Sheet1
SNP	Scaffold	Position	Gene	F-test	p-value	FDR	Closest Target SNP	Distance to Target SNP	Gene Name	Function
T00161	GL429792	753089	ENSMLUG00000010741	27.2977	1.41518e-10	0.000885074	G15	56	HIST2H2AB	histone
T00013	GL429767	22649692	ENSMLUG00000027029	25.6342	4.56635e-10	0.00206257	G02	9	unknown	unknown
T00635	GL430121	936613	ENSMLUG00000003061	23.6964	1.83814e-09	0.00320377	G51	29	SIGMAR1	receptor that interacts with psychotomimetic drugs (cocaine), important role in signaling in immune endocrine and nervouse systems in various tissues, infectious disease, SARS-COV2 infection, protection against oxidative stress induced cell death, lipid biogenesis
T00212	GL429806	3311673	ENSMLUG00000007571	23.6423	1.91195e-09	0.00320377	G18	94	DIP2A	mesodermal commitment pathway, transcription factor binding, central nervous system, axon patterning
T00436	GL429885	2042749	ENSMLUG00000022952	23.2247	2.59221e-09	0.00357216	G35	781	unknown	unknown
T00721	GL430158	593747	ENSMLUG00000014528	22.7027	3.80004e-09	0.00431559	G53	94	BCL2L13	apoptosis, regulation of apoptosis by parathyroid
T00714	GL430158	592930	ENSMLUG00000022294	22.4309	4.64221e-09	0.0049017	G53	911	MRPS14	protein synthesis in mitochondria, mitochondrial protein
T00782	GL430746	8871	ENSMLUG00000010051	22.0177	6.30033e-09	0.00543592	G62	792	unknown	unknown
T00436	GL429885	2042749	ENSMLUG00000010676	21.7807	7.51201e-09	0.00581674	G35	781	ADAM17	cell-cell and cell-matrix interactions, autoimmune disease, viral infection, Inflammatory skin and bowel disease, ADORA2B mediated anti-inflammatory cytokines production, proteolytic release of cell surface receptors like TNF, interleukin II receptor, growth factor, growth hormone, amyloid, homeostasis, NK cell activation
T00355	GL429861	293533	ENSMLUG00000002482	21.5809	8.71549e-09	0.00641523	G28	161	ILRUN	associated with UBA, BRCA1, and NBR1, inhibitor of antiviral and proinflammatory cytokine transcription, regulator of RAAS system
T00354	GL429861	293529	ENSMLUG00000002482	20.6779	1.71385e-08	0.00868665	G28	157	ILRUN	associated with UBA, BRCA1, and NBR1, inhibitor of antiviral and proinflammatory cytokine transcription, regulator of RAAS system
T00416	GL429885	617232	ENSMLUG00000007820	20.5371	1.90571e-08	0.00900826	G34	590	RHOBTB3	vesicle mediated transport, GTPase binding
T00542	GL429962	688419	ENSMLUG00000012847	20.3979	2.11682e-08	0.00932973	G43	874	SLC16A5	monocarboxylate transporter, moves L-lactate, pyruvate, and ketone bodies across membrane of mammalian cells
G06	GL429768	9041952	ENSMLUG00000016868	20.0982	2.65574e-08	0.0102795	NA	NA	unknown	unknown
T00781	GL430746	8869	ENSMLUG00000010051	19.816	3.29038e-08	0.0109587	G62	794	unknown	unknown
T00759	GL430482	174275	ENSMLUG00000007889	19.3935	4.54154e-08	0.0124325	G60	923	unknown	unknown
T00437	GL429885	2042791	ENSMLUG00000010676	19.1231	5.58635e-08	0.0140183	G35	739	ADAM17	cell-cell and cell-matrix interactions, autoimmune disease, viral infection, Inflammatory skin and bowel disease, ADORA2B mediated anti-inflammatory cytokines production, proteolytic release of cell surface receptors like TNF, interleukin II receptor, growth factor, growth hormone, amyloid, homeostasis, NK cell activation
T00706	GL430166	11910	ENSMLUG00000003521	18.9875	6.19935e-08	0.0145255	G54	22	CACTIN	RNA binding, cellular response to cytokine stimulus, splicing, negative regulator of Toll-like receptors, neg regulator of interferon regulatory factor, neg regulator of NF-kappab
T00416	GL429885	617232	ENSMLUG00000005548	18.9459	6.40099e-08	0.0146187	G34	590	KBTBD3	schyzotypal personality disorder
G05	GL429768	29962249	ENSMLUG00000001822	18.8965	6.64855e-08	0.0149913	NA	NA	DIAPH1	hearing loss, signaling by Rho GTPases, cell cycle
T00759	GL430482	174275	ENSMLUG00000029518	18.6805	7.85224e-08	0.0161217	G60	923	UCH-L3	catalyze the removal of ubiquitin from polypeptides, indirectly increases the phosphorylation of IGFIR, AKT, FOX01. protein metabolism, promotes insulin signaling, insulin-induced adipogenesis
T00434	GL429885	618656	ENSMLUG00000016884	18.6666	7.93707e-08	0.016214	G34	834	BTF3L4	transcription factor
T00359	GL429861	3064457	ENSMLUG00000013012	18.5694	8.55535e-08	0.0165184	G29	942	BICD2	vesicle transport, cell cycle
G06	GL429768	9041952	ENSMLUG00000010029	18.4219	9.58853e-08	0.0176156	NA	NA	PGAP6	phospholipase activity, paralog TMEM8B,
T00758	GL430281	514958	ENSMLUG00000024623	18.303	1.05135e-07	0.018416	G58	891	CLNS1A	regulation of small nuclear ribonucleoprotein biosynthesis, platelet activation, cytoskeletal organization, activation of cAMP dependent PKA, splicing
T00588	GL430029	1661448	ENSMLUG00000015248	18.0568	1.27272e-07	0.0205164	G48	35	IPPK	kinase, many functions, DNA repair, endocytosis, mRNA export, inositol phosphate metabolism, apoptosis
T00212	GL429806	3311673	ENSMLUG00000000341	18.0555	1.27395e-07	0.0205164	G18	94	UXT	cofactor, promote androgen receptor dependent transcription, negatively regulates of the estrogen receptor, positively regulates NF-kappab transcriptional activity, inhibit biological activatity of cell proliferation and survival stimulatory factors, protects cells from TNF apoptosis as related to TRAF2 and RIPK1/RIP
T00434	GL429885	618656	ENSMLUG00000015774	18.0177	1.31201e-07	0.020713	G34	834	CAVIN2	increased expression in serum starved cells, glucocorticoid recepter pathway, caveolar biogenesis and morphology,
T00109	GL429770	8508036	ENSMLUG00000004007	17.7965	1.55854e-07	0.0222308	G07	729	GNB1	GTPase activity, ADORA2B mediated anti-inflammatory cytokines production, Thromboxane signalling through TP receptor, receptor signaling
T00670	GL430101	497490	ENSMLUG00000017693	17.6031	1.81256e-07	0.0239235	G50	582	ENPP4	blood coagulation, innate immune system, platelet aggregation
T00178	GL429802	4091237	ENSMLUG00000002893	17.4752	2.00337e-07	0.0250974	G17	216	POC1B	primary silia formation, cell cycle
T00721	GL430158	593747	ENSMLUG00000008111	17.4706	2.01054e-07	0.0251193	G53	94	PPM1K	mitochondria, essential for cell survival, metabolism
T00738	GL430239	60565	ENSMLUG00000004424	17.4036	2.11878e-07	0.02566	G56	239	TENT4A	DNA polymerase likely involved in DNA repair, MAPK signaling, infectious disease
T00708	GL430166	11994	ENSMLUG00000028863	17.311	2.27843e-07	0.0262016	G54	62	small cajal specific RNA 3
T00720	GL430158	593672	ENSMLUG00000022974	17.1032	2.68235e-07	0.028226	G53	169	CUNH12orf4	unknown
T00574	GL430008	1395730	ENSMLUG00000004057	17.0974	2.69465e-07	0.0282587	G46	380	ITGB3BP	transcriptional coregulator, corepressor of NF-kappab signaling, induction of apoptosis, cell cycle
T00402	GL429873	2057207	ENSMLUG00000018773	17.001	2.90702e-07	0.0294659	G31	578	small nucleolar RNA Z17	small nucleolar RNA
T00416	GL429885	617232	ENSMLUG00000000369	16.9862	2.94115e-07	0.0295335	G34	590	TDG	central role in cellular defense against genetic mutation, packaging of telomere ends, DNA repair
T00198	GL429806	3310614	ENSMLUG00000016026	16.9772	2.9619e-07	0.0296206	G18	965	unknown	unknown
T00337	GL429855	4401876	ENSMLUG00000000534	16.8251	3.33951e-07	0.0311015	G26	724	BORA	mitosis
T00475	GL429927	1241714	ENSMLUG00000016743	16.8052	3.39239e-07	0.031414	G39	501	MRPS10	mammalian mitochondrial ribosomal proteins, mitochondrial translation, metabolism of proteins
T00286	GL429841	3522054	ENSMLUG00000003508	16.8065	3.38876e-07	0.031414	G22	396	HIGD2A	cell respiration
T00427	GL429885	617655	ENSMLUG00000015774	16.6481	3.84072e-07	0.0330091	G34	167	CAVIN2	increased expression in serum starved cells, glucocorticoid recepter pathway, caveolar biogenesis and morphology,
T00708	GL430166	11994	ENSMLUG00000012001	16.6066	3.96885e-07	0.0335724	G54	62	DHX58	negative regulation of defense response, negative regulation of type I interferon production, innate immune system, RIG-1
T00076	GL429768	29961757	ENSMLUG00000009195	16.562	4.11145e-07	0.0340367	G05	492	OTUD5	negative regulator of innate immune system, suppress type 1 interferon-dependent innate immune response, metabolism of proteins
T00200	GL429806	3310634	ENSMLUG00000028107	16.527	4.22709e-07	0.0342686	G18	945	unknown	unknown
T00215	GL429806	3312035	ENSMLUG00000015906	16.4905	4.35104e-07	0.0345311	G18	456	ZUP1	DNA repair, genome stability, cellular survival in response to DNA damage
T00721	GL430158	593747	ENSMLUG00000000247	16.4448	4.51158e-07	0.0348782	G53	94	SMCR8	negative regulation of macromolecule metabolic process, regulation of TOR signaling, regulation of macroautophagy, kinase and kinase inhibitor activity regulation
T00361	GL429861	3064514	ENSMLUG00000009017	16.4255	4.58124e-07	0.0350399	G29	885	FAR1	fatty acid reduction, metabolism, wax and plasmalogen biosynthesis,
T00361	GL429861	3064514	ENSMLUG00000029513	16.3923	4.70345e-07	0.0355076	G29	885	unknown	unknown
T00023	GL429767	22650487	ENSMLUG00000018168	16.3836	4.73585e-07	0.0355794	G02	804	unknown	unknown
T00437	GL429885	2042791	ENSMLUG00000000676	16.3187	4.98649e-07	0.0364081	G35	739	GANC	glycogen metabolism, glycolysis
T00398	GL429873	2057000	ENSMLUG00000029371	16.3109	5.01762e-07	0.0364782	G31	371	P4HB	preprocollagen synthesis, protein folding, disulfide bond regulation, plasma lipoprotein regulation, interleukin 12 signaling, TH helper cells
T00588	GL430029	1661448	ENSMLUG00000009066	16.3087	5.02605e-07	0.0364856	G48	35	CSTA	cysteine protease inhibitor, in keratinocytes, epidermal development and maintenance
T00212	GL429806	3311673	ENSMLUG00000023558	16.2837	5.12708e-07	0.036857	G18	94	unknown	unknown
T00721	GL430158	593747	ENSMLUG00000009101	16.2533	5.25257e-07	0.0373954	G53	94	MYO10	myosin, cell cycle, PAK pathway, regulation of actin dynamics for phagocytic cup formation
T00436	GL429885	2042749	ENSMLUG00000012015	16.2275	5.36146e-07	0.0378394	G35	781	KAT2A	transcriptional activator, NF-kappab repressor, protein degradation, histone deacyteylation, T-cell activation, IL2 promotion
T00730	GL430239	59783	ENSMLUG00000009003	16.2263	5.36626e-07	0.0378403	G55	542	FOSB	transcription factor, IL-1 family signaling pathways, role in activation-induced cell death of T-cells
T00779	GL430746	8759	ENSMLUG00000003838	16.1326	5.78198e-07	0.0394048	G62	904	DCLRE1A	repair of DNA interstrand crosslinks, which suppress transcription, replication, and DNA segregation, homology directed repair
T00781	GL430746	8869	ENSMLUG00000028584	16.1094	5.88946e-07	0.0397763	G62	794	unknown	unknown
T00611	GL430018	180747	ENSMLUG00000015906	16.0475	6.18755e-07	0.0409221	G47	469	ZUP1	DNA repair, genome stability, cellular survival in response to DNA damage
T00450	GL429885	3445767	ENSMLUG00000007007	16.0041	6.40503e-07	0.0414754	G33	90	MORC2	transcriptional repression, DNA damage, lipogenesis, adipocyte differentiation, metabolism, acetyl-Coa fatty acid biosynthesis, lipid homeostasis
T00215	GL429806	3312035	ENSMLUG00000017297	16.0035	6.40805e-07	0.0414754	G18	456	MYG1	RNA processing, nuclease activity
T00498	GL429929	2943907	ENSMLUG00000010971	15.9134	6.88594e-07	0.0430805	G40	26	unknown	unknown
T00498	GL429929	2943907	ENSMLUG00000000542	15.8909	7.01087e-07	0.0433734	G40	26	SCFD1	negative regulation of autophagosome assembly, vesicular transport, Rho GTPases, protein transport, response to toxic substances
T00475	GL429927	1241714	ENSMLUG00000009749	15.8807	7.06783e-07	0.0434292	G39	501	EMC9	membrane insertase activity,
T00706	GL430166	11910	ENSMLUG00000028957	15.8429	7.28494e-07	0.0439989	G54	22	APEX1	DNA repair, base excision repair, response to DNA damage, negative regulation of apoptosis, regulation of transcription factor activity like FOS and JUN-AP1
T00738	GL430239	60565	ENSMLUG00000012225	15.8125	7.46399e-07	0.0443282	G56	239	TIMM8B	protein transport across mitochondria, peroximal lipid metabolism
T00257	GL429842	4124774	ENSMLUG00000025293	15.7907	7.59522e-07	0.0445865	G24	533	unknown	unknown
T00045	GL429768	3921596	ENSMLUG00000011940	15.7769	7.67931e-07	0.0448768	G04	454	LZIC	beta-catenin binding
T00083	GL429768	29961970	ENSMLUG00000007417	15.7478	7.86008e-07	0.045188	G05	279	TLR4	receptor involved in pathogen recognition, SARS-COV2, gram negative bacteria, mediate production of response cytokines, activation of innate immune system, mutations in this gene are associated with differences in LFS responsiveness, diseases of the immune system, acts via MYD88 TIRAF and TRAF6 leading to activation of NF-kappab and therefore cytokine production and the inflammatory response,
G42	GL429955	1484586	ENSMLUG00000002169	15.6841	8.27126e-07	0.0458723	NA	NA	MED4 pseudogene	interacts with transcription factors to modulate transcription by RNA polymerase II
T00412	GL429879	384914	ENSMLUG00000016135	15.6358	8.59764e-07	0.0465395	G32	578	COX5A	cell respiration, transcription
T00653	GL430101	496644	ENSMLUG00000010379	15.5828	8.97071e-07	0.0472993	G50	264	CYB5R4	O2/CO2 exchange in erythrocytes, endoplasmic reticulum stress response pathway, protection against oxidative stress
T00706	GL430166	11910	ENSMLUG00000014448	15.578	9.00519e-07	0.0474171	G54	22	unknown	unknown
T00595	GL430029	1662273	ENSMLUG00000005038	15.5315	9.34718e-07	0.0481833	G48	860	TRAF1	TNF receptor associated factor, TNF activation of MAPK8 and Nf-kappab, B lymphocyte transformation, regulates activation of NF-kappab and JNK, cell survival and apoptosis
T00708	GL430166	11994	ENSMLUG00000014448	15.4883	9.67693e-07	0.0488984	G54	62	unknown	unknown
T00721	GL430158	593747	ENSMLUG00000016235	15.4362	1.00902e-06	0.0499315	G53	94	POLR3B	RNA polymerase III subunit, innate immune system, key role in sensing and limiting infection by intracellular bacteria and viruses, induction of type 1 interferon and NF-Kappab through RIG 1 pathway
